# Supplementary material for: Phosphatidylserine phospholipase A1 enables GPR34-dependent immune cell accumulation in the peritoneal cavity
Source: J Exp Med. 2024 Oct 16;221(11):e20240992. doi: 10.1084/jem.20240992 (PMC11488134; doi:10.1084/jem.20240992)
Supplement: Table S1 — lists DEGs between KI and control B2 and MemB. [file JEM_20240992_TableS1.xlsx]

## Sheet: B2_KIvControl
	baseMean	log2FoldChange	lfcSE	pvalue	padj
Gm55359	48.0667	8.9914	3.6566	6.16162e-05	0.0121485
Gm10240	26.3542	8.71807	3.85225	0.000161888	0.0208033
Gm13370	26.3542	8.71807	3.85225	0.000161888	0.0208033
Gm43936	23.5292	7.03558	1.83517	3.49103e-06	0.00179953
Gm38241	26.7399	6.8521	2.1005	2.6421e-05	0.007789
Gm48511	32.6669	6.67898	2.59486	0.000170293	0.0215898
Gm56772	52.0475	6.26173	1.77413	1.28008e-05	0.00469413
Fgfr3	37.1935	6.14822	1.86013	3.99909e-05	0.00978802
Rps6.ps3	53.3141	6.09796	1.11116	2.3763e-09	5.10394e-06
Noxo1	36.7162	6.03881	1.8613	3.96497e-05	0.00978802
Tlr13	44.1794	5.93126	1.48435	2.58303e-06	0.00149369
Gm42731	53.5776	5.916	1.79165	3.06155e-05	0.008852
Capn3	57.9052	5.88932	1.77232	2.32526e-05	0.00716722
Nr1h3	50.7903	5.83723	1.98861	4.74393e-05	0.0109731
Gm18955	16.4816	5.81802	2.60272	0.000481539	0.0413711
X9430018G01Rik	22.3872	5.78835	2.18673	0.00019604	0.0232084
Parp12	17.6978	5.66241	1.81958	0.000128203	0.0178475
Cib3	16.5356	5.58389	1.92871	0.000203561	0.0236756
Rtl8c	14.85	5.56982	2.30749	0.000334619	0.0320446
X1700054A03Rik	46.2879	5.56478	2.12231	0.000191843	0.0229105
Orm3	51.8835	5.4709	1.80736	5.65306e-05	0.0118047
Gm30239	36.8496	5.46905	1.7625	5.34928e-05	0.0116796
Gm49548	20.9864	5.3157	1.71804	7.51019e-05	0.0136991
Gm37949	27.911	5.2698	2.16524	0.000313523	0.0304117
Gm17021	30.4191	5.1661	2.47791	0.000609174	0.0469114
Gm49915	53.0067	5.15413	1.1295	2.85272e-07	0.000252298
X1700097N02Rik	26.2417	5.13253	1.65255	6.35758e-05	0.0122546
X4930422M22Rik	42.8567	5.10505	1.7751	9.58611e-05	0.0150132
Gm34885	52.2488	5.09342	1.77769	9.17694e-05	0.0145442
Gm44833	107.09	5.05723	1.32664	4.09342e-06	0.00186499
Gm44901	47.142	5.01799	1.48162	2.33584e-05	0.00716722
Gm10432	35.4667	4.99956	2.26983	0.000217798	0.0245374
Gm17194	20.3372	4.94469	2.0143	0.000355886	0.0332345
X4930405O22Rik	25.396	4.94043	1.59748	6.61518e-05	0.0125898
Gm17541	67.2542	4.8125	1.51866	3.84119e-05	0.00978802
Gm48936	27.5304	4.69425	2.03653	0.000420012	0.0371463
Chd5	43.7019	4.67241	1.71527	0.000173785	0.0217738
Iigp1	42.9031	4.65952	1.40076	2.56942e-05	0.00772626
Gm650	22.3075	4.63362	1.7252	0.000199588	0.0234438
Tnfrsf12a	40.8911	4.62867	1.70384	0.000155994	0.0205734
A530064N14Rik	41.2146	4.60946	2.28903	0.000629398	0.0475099
Renbp	79.1083	4.60202	1.48492	3.82977e-05	0.00978802
Ccr5	222.323	4.57478	1.05839	4.85235e-07	0.000383974
Gm17203	11.9726	4.55583	1.52619	0.000133793	0.0182871
Mab21l2	39.2007	4.51962	1.56127	0.000112312	0.0170209
Steap3	59.5994	4.51797	1.33736	2.00733e-05	0.00670672
Jdp2	130.278	4.46458	1.94308	0.00032725	0.0315397
Syne4	18.3057	4.41304	1.41805	4.87702e-05	0.01111
Gm43817	33.6937	4.40285	1.56301	0.000122879	0.0178475
Gpr34	2375.48	4.39999	0.358274	5.77059e-36	8.67608e-32
Kif14	114.243	4.35071	1.47801	6.9504e-05	0.0130624
Mctp1	37.3107	4.34097	1.76061	0.000287929	0.0294491
Ubash3a	58.848	4.28321	2.28403	0.000611549	0.0469114
Kif2c	47.4003	4.24996	1.77338	0.000307205	0.0302334
Gm52977	19.2789	4.2166	1.845	0.000494177	0.0422156
Gna14	30.7156	4.20886	1.76735	0.000374537	0.0347603
Gm56958	18.4204	4.2059	1.75193	0.000397503	0.036221
Gm31223	48.809	4.16995	1.4649	0.000113208	0.0170209
Neu3	84.5667	4.09576	1.86744	0.000443437	0.0389888
Cacna1h	43.614	4.08542	1.39543	8.47813e-05	0.0137063
Cuedc1	102.854	4.05381	2.11166	0.000701519	0.0496295
Ino80dos	141.228	4.04937	1.11054	8.57447e-06	0.00330557
Gm15834	36.9464	3.95192	1.31598	7.80524e-05	0.0136991
Eml2	165.579	3.90613	0.927511	8.58883e-07	0.0006438
Amigo1	167.418	3.87505	1.25464	5.51412e-05	0.0116796
Slc38a7	273.473	3.8084	1.70745	0.000407918	0.0369424
Pop1	136.644	3.65724	1.18761	5.51547e-05	0.0116796
Xdh	58.8528	3.63546	1.73944	0.000533108	0.0445294
Zfp593	74.0514	3.63319	1.2993	0.000127555	0.0178475
Gm12216	125.464	3.62417	1.22005	7.62509e-05	0.0136991
Parpbp	108.803	3.60597	1.61792	0.000452443	0.0395493
Gm47690	214.801	3.59734	1.13086	4.0363e-05	0.00978802
Igkv3.7	153.434	3.59377	1.17124	5.9804e-05	0.0119887
Gm19178	162.005	3.54184	1.22845	0.000105156	0.0162992
Mettl1	127.757	3.50786	0.727775	5.7393e-08	7.6969e-05
Sulf2	33.2788	3.4162	1.43798	0.000412792	0.0369424
Gm43237	185.385	3.32842	1.43508	0.000411589	0.0369424
Erich5	116.63	3.31472	1.58117	0.000680004	0.0490171
Gm37978	153.272	3.30287	1.27012	0.000216316	0.0245374
Gkap1	111.917	3.18892	1.44483	0.000540468	0.0445409
Gm8251	249.314	3.04971	1.01915	8.01811e-05	0.0136991
Ppargc1a	147.959	3.02873	1.02048	9.18986e-05	0.0145442
Cdkn1a	266.186	2.9601	1.20791	0.000337138	0.0320815
Mgst3	38.3371	2.90905	1.34963	0.000684642	0.0490171
Gm17910	57.2112	2.8846	1.12621	0.000272376	0.0283696
Smyd5	524.452	2.82951	0.865263	3.44527e-05	0.0094181
Rasa4	127.482	2.81316	1.26944	0.000573197	0.045358
Gm57162	80.8434	2.63408	0.912899	0.000123806	0.0178475
Sdc3	43.4044	2.57036	1.09044	0.000462641	0.040207
Tsfm	73.7733	2.52444	1.03676	0.000379858	0.0350378
Slc2a4rg.ps	540.654	2.41587	0.890339	0.000191269	0.0229105
Slc7a6	742.744	2.39214	1.10547	0.000676896	0.0490171
Gys1	208.548	2.39117	0.940792	0.000302675	0.0301798
Rassf1	813.42	2.20877	0.546018	2.10988e-06	0.00126888
Bcs1l	84.0083	2.14151	0.969752	0.00068428	0.0490171
Bsdc1	1999.38	2.0826	0.689581	8.33065e-05	0.0137063
Ndufaf5	340.607	1.65971	0.475603	1.95436e-05	0.00670672
Prdx5	697.766	1.36612	0.589009	0.000648889	0.0475905
Psenen.ps	212.629	1.19521	0.419605	0.000184261	0.0225233
Pitpnm1	642.344	1.10269	0.457819	0.000594016	0.0467513
Sec62	2538.39	1.09713	0.313232	2.32665e-05	0.00716722
Cpm	6991.18	1.04939	0.419086	0.00051484	0.0437323
Med19	374.438	-1.0926	0.399457	0.000264547	0.0282089
Hsd17b12	535.404	-1.27664	0.514595	0.000468869	0.0405141
Nipa2	932.637	-1.3249	0.490585	0.000254957	0.0275775
Marchf2	676.999	-1.35585	0.403267	3.25834e-05	0.00907205
St8sia6	4158.51	-1.37176	0.604794	0.000710735	0.0499341
Nup54	407.48	-1.38749	0.50576	0.000220897	0.0246014
Gclc	1475.64	-1.51815	0.473138	5.39931e-05	0.0116796
Nepro	632.953	-1.73612	0.613502	0.000155182	0.0205734
Cacna1s	326.837	-1.75627	0.629742	0.000176651	0.0217799
Mre11a	1204.62	-1.77175	0.760986	0.00055091	0.0445409
Rfc5	560.918	-1.79012	0.683963	0.000272493	0.0283696
Prkcsh	640.579	-1.82286	0.466981	3.83005e-06	0.00179953
Mrpl3	796.315	-2.06072	0.430396	7.31979e-08	8.22089e-05
Slc35b2	570.797	-2.32279	0.840513	0.000161625	0.0208033
Zfp395	725.499	-2.49006	0.639929	3.59497e-06	0.00179953

## Sheet: MemB_KIvControl
	baseMean	log2FoldChange	lfcSE	pvalue	padj
Or8b53	18.2639	8.36717	3.43077	6.58e-05	0.00406852
Gm20537	147.891	7.88873	1.48697	5.03e-09	2.6e-06
Gm36329	10.9226	7.20152	3.74429	0.00055782	0.0184745
Crmp1	40.2412	7.18904	1.08342	1.33e-11	1.82e-08
Gm37829	95.3724	6.84817	1.56558	4.69e-07	9.16e-05
Tgm2	47.1835	6.84549	1.84048	1.05e-05	0.00107221
Slc29a2	19.2304	6.45879	2.55521	0.00027383	0.0110681
Rangrf	53.2303	6.45832	1.65198	3.32e-06	0.00044551
Ulk4	831.45	6.29581	1.19432	4.2e-09	2.43e-06
Mtfr2	48.0418	6.27207	1.16722	4.88e-09	2.6e-06
X8030453O22Rik	32.8498	6.23457	1.94762	5.06e-05	0.00329503
Gm43338	58.8656	6.22318	1.35621	1.93e-07	4.46e-05
Gm7045	63.09	6.14009	1.68749	8.15e-06	0.00088184
Gm18180	121.348	6.12359	1.56427	2.82e-06	0.00039219
Gm18237	56.1745	6.08588	1.13941	4.93e-09	2.6e-06
Gm47127	44.9458	6.02018	1.20741	3.39e-08	1.09e-05
Gm42874	20.3072	6.00935	2.93323	0.0005887	0.0192012
Gm13622	246.783	5.98655	1.28536	1.06e-07	2.8e-05
Zc2hc1a	45.8043	5.94363	1.55093	4.34e-06	0.00054384
Gm15965	245.726	5.92218	1.38597	6.13e-07	0.00011589
Col12a1	41.3447	5.87732	1.49967	4.27e-06	0.00053936
Gm37568	41.4877	5.75136	1.65795	1.81e-05	0.00158149
Il20rb	20.0259	5.73356	2.01953	0.00012246	0.00659987
Gm45605	30.5305	5.73207	1.60476	1.41e-05	0.00134321
Gm28914	21.0236	5.72749	2.25021	0.00034778	0.0130554
Rnf165	58.8324	5.72692	1.71216	2.34e-05	0.00185165
D7Ertd128e	12.6029	5.59603	2.61991	0.00070943	0.0214197
Igkv4.90	30.3787	5.5695	2.09395	0.00020192	0.00934171
Gm12363	47.6579	5.56521	2.45388	0.00036554	0.0134714
Igkv1.122	79.322	5.55847	1.18817	1.3e-07	3.2e-05
Gm29394	148.752	5.53355	1.67684	2.13e-05	0.00176263
Gm48382	50.864	5.49549	2.21892	0.00024196	0.0103062
Cdkn1a	266.186	5.48568	1.07003	1.14e-08	4.56e-06
Gm45807	28.4706	5.46033	1.35572	3.01e-06	0.00041108
Kcnc1	24.7485	5.44634	1.04388	1.62e-08	6.11e-06
Ranbp17	17.6923	5.4419	2.53591	0.00081897	0.0235001
Kif18b	66.4996	5.42352	1.63927	2.54e-05	0.00197712
Rbm44	37.5808	5.38945	2.16237	0.00018649	0.00890164
Acer3	773.776	5.35286	1.50302	1.04e-05	0.00106893
Mexis	61.4187	5.34704	1.58202	6.5e-05	0.00403721
Gm38142	179.159	5.34631	1.47895	8.05e-06	0.00088184
Gm57017	80.4154	5.33373	1.42615	5.95e-06	0.00070633
Zfp647	55.9925	5.32219	1.69512	4.37e-05	0.00298709
Nhlrc1	31.6622	5.32164	1.82169	0.00010429	0.0058296
Erich5	116.63	5.29357	1.33968	2.53e-06	0.00036908
X4930579G24Rik	78.0358	5.27457	1.68069	4.43e-05	0.00298709
Sdr42e1	124.84	5.26843	1.36485	3.15e-06	0.00042625
Kyat1	140.216	5.20528	1.03656	2.07e-08	7.41e-06
Mccc2	257.925	5.17919	1.09528	8.65e-08	2.45e-05
Neil2	16.1185	5.14872	1.45525	1.9e-05	0.0016412
Fgfbp3	22.774	5.10449	1.72767	0.00010341	0.0058019
X1700102P08Rik	76.6385	5.0913	1.48811	1.98e-05	0.0016766
Gm34102	49.499	5.08278	1.96177	0.00020453	0.00937589
Sh2d4b	12.2181	5.0821	2.87677	0.00074462	0.0221268
Cdc45	216.823	5.02683	1.4538	1.48e-05	0.00137761
Gm37581	50.9737	5.01508	1.47973	2.13e-05	0.00176263
Aurka	75.2232	4.98415	1.37268	9.35e-06	0.00098318
Ctxn1	22.775	4.95247	0.940058	1.02e-08	4.39e-06
Agrn	90.5538	4.9269	1.59802	5.25e-05	0.00335903
D830013O20Rik	39.5978	4.91628	3.00064	0.00101422	0.0266344
Mastl	253.12	4.83281	0.84553	4.68e-10	3.64e-07
Ccdc40	38.2921	4.82326	1.77376	0.00015874	0.00792966
Gm11465	173.791	4.80374	2.06104	0.00030541	0.01199
Fads2	25.4737	4.78545	1.51335	5.04e-05	0.00329383
Gm47920	102.353	4.76611	1.78547	0.00016695	0.00820323
Mettl27	51.4122	4.75811	2.01442	0.00032989	0.0126536
X4732471J01Rik	120.946	4.72728	1.21047	2.6e-06	0.00036918
Ly6k	77.9897	4.7145	1.65084	9.93e-05	0.00561136
Serpinb6b	18.2434	4.70158	2.00266	0.00053167	0.0178155
Gm36940	34.766	4.66433	1.8775	0.00034026	0.0129524
Gm37780	55.9945	4.66201	2.5897	0.0008281	0.0236641
Prmt2	272.752	4.6606	0.855092	2.16e-09	1.35e-06
Recql4	39.0329	4.65733	3.23427	0.00128034	0.0304607
Fbxo40	97.3528	4.65697	1.38365	2.25e-05	0.00180969
Pi16	62.5735	4.64912	1.971	0.0003152	0.0122463
Sema6b	29.7783	4.64564	2.30678	0.0007796	0.0226732
Prss30	54.7989	4.63697	1.28371	1.07e-05	0.00108111
X2810455O05Rik	58.6613	4.62773	1.75396	0.00018996	0.00898169
Gm56589	40.4493	4.62057	2.31839	0.0007164	0.021532
Kcna3	223.762	4.57037	1.24668	7.77e-06	0.00085861
Ncs1	42.0954	4.55822	1.96303	0.00039503	0.0142438
E430021H15Rik	109.792	4.54668	1.38275	2.93e-05	0.00222586
Xylb	26.224	4.52326	2.83943	0.00132649	0.0313111
Pdgfc	69.8365	4.50414	2.00684	0.00046434	0.0160501
Gm42822	89.9847	4.497	1.50502	7.76e-05	0.00464955
Ccdc116	82.3869	4.49172	1.84315	0.00025878	0.0106458
Limch1	50.363	4.45836	1.39512	3.42e-05	0.00252944
Cldn12	15.1452	4.45582	1.98408	0.00061947	0.0199451
Gm45292	36.6321	4.45578	2.46847	0.00097088	0.0259829
Gm45309	31.569	4.44878	1.98229	0.00050643	0.0172114
Asb2	42.637	4.4416	1.70904	0.00023796	0.0101936
Gm45629	31.6917	4.44143	2.13651	0.00067053	0.0209156
Gemin4	320.786	4.42128	1.74646	0.00022714	0.0100306
Jam2	70.2177	4.3927	1.73159	0.00024845	0.0104545
X4921507P07Rik	102.467	4.38799	1.33181	2.95e-05	0.00222792
Pkp2	42.5542	4.37869	1.86737	0.00040124	0.0143988
Gm4787	99.5355	4.31713	2.15468	0.00066705	0.0209156
Cacna2d2	62.063	4.30176	2.053	0.00063588	0.0202995
Cenpm	48.0875	4.29846	2.07413	0.00065911	0.020864
Gm37391	85.136	4.29205	2.02325	0.00055546	0.0184368
Efhb	37.4639	4.2773	2.44508	0.00117976	0.0293205
Mfge8	102.072	4.26658	1.69721	0.00025651	0.0106402
Gm44901	47.142	4.26437	1.46059	0.00010947	0.00605141
Ankle1	206.171	4.20437	1.71918	0.00030121	0.011924
Chac2	89.921	4.15584	1.04278	2.6e-06	0.00036918
Pld2	178.315	4.1458	1.68733	0.00030402	0.0119738
Cuedc1	102.854	4.11625	2.0462	0.00070757	0.0214197
Gm15824	224.918	4.11142	0.87328	1.07e-07	2.8e-05
Gm31305	17.9044	4.10059	2.618	0.00177684	0.0377885
Tns3	268.805	4.09577	1.32356	5.51e-05	0.00348191
Rims3	15.1264	4.08852	2.61159	0.0018099	0.0381144
Gm44065	93.8243	4.05283	1.58778	0.00025619	0.0106402
Ccdc96	23.7282	4.01535	2.93728	0.00190154	0.0393552
X5830462O15Rik	110.578	3.99845	2.0344	0.00077427	0.0226497
Mnd1	15.2136	3.98651	2.33219	0.00172171	0.0369823
Gm18335	28.0729	3.96645	1.83893	0.00071514	0.021532
Dlg4	376.801	3.95985	1.23187	4.22e-05	0.00292497
Gm47816	39.5014	3.95686	1.10988	1.78e-05	0.00156659
Gm52964	25.9777	3.95492	3.45312	0.00215441	0.0429057
Ect2	472.053	3.93156	0.848175	1.56e-07	3.73e-05
BC065397	506.847	3.91444	1.07557	9.76e-06	0.00101962
Gm42731	53.5776	3.88882	1.88605	0.00080774	0.0233112
Mad1l1	207.943	3.87837	0.797857	5.22e-08	1.54e-05
Cenpp	27.4653	3.8614	2.37521	0.00151759	0.0341593
Ctnnal1	119.997	3.85855	2.24908	0.00111768	0.0282469
Serf1	23.2518	3.84343	2.26944	0.0015142	0.0341342
Pcyt1b	59.3421	3.83402	2.07317	0.00092238	0.0251705
Zfp61	37.7337	3.82437	1.88769	0.00097289	0.0259829
Gm30881	77.9951	3.82397	2.71616	0.00156388	0.0347334
Mir670hg	79.0331	3.79202	2.72591	0.00164452	0.0358062
D830024N08Rik	76.85	3.77148	1.95121	0.00091966	0.0251705
Gm17191	37.4803	3.75679	1.86039	0.00090262	0.0248633
Cdiptos	40.0803	3.75538	1.85617	0.00094343	0.0255741
X1700027A07Rik	14.6708	3.70479	1.55435	0.00055537	0.0184368
Gm36975	39.0657	3.69266	1.70351	0.00069565	0.0212628
Gm42528	146.048	3.66108	1.43082	0.00027502	0.0110838
Jchain	1360.43	3.6495	0.700855	1.01e-08	4.39e-06
Phxr4	183.668	3.64669	1.85894	0.000891	0.0248049
Slc36a1	656.89	3.61302	1.02939	1.75e-05	0.0015522
Gm56841	22.1293	3.61229	1.59749	0.00071756	0.021532
Gm37598	30.6257	3.58979	1.64803	0.00072383	0.0216372
Gm57303	191.569	3.55359	0.694445	1.54e-08	5.94e-06
Gm28959	153.886	3.52768	2.46112	0.00173526	0.0372201
Ankrd61	28.5881	3.49843	2.08911	0.00160929	0.0354681
Spryd7	145.17	3.48479	0.687285	1.87e-08	6.86e-06
Dcdc2b	50.1385	3.47574	1.87481	0.00124011	0.0299299
Spred1	81.9521	3.47348	1.69108	0.00085144	0.0239741
Hic1	98.7823	3.46474	1.40693	0.00038103	0.013872
Rwdd2b	151.137	3.43001	0.995574	2.24e-05	0.00180969
Med19	374.438	3.4289	0.380192	1.14e-20	8.59e-17
Tuba.rs1	22.2065	3.42867	2.40748	0.00260818	0.0490807
Zpbp2	99.5107	3.40592	2.04753	0.00145485	0.0331944
Tcf19	128.583	3.3781	0.94618	1.48e-05	0.00137761
Pla2g15	99.2535	3.37795	1.33469	0.00033261	0.012711
X9430091E24Rik	56.5719	3.36545	1.53616	0.00069575	0.0212628
Gm33799	95.0977	3.3625	1.01345	3.58e-05	0.00261273
Gm43815	36.8505	3.34727	2.63257	0.00230216	0.0448556
Sdc3	43.4044	3.33622	1.1403	0.00012638	0.00676233
Ccl27a	331.52	3.32153	1.70004	0.00104649	0.0272233
Gm44836	40.3421	3.32011	1.61632	0.00093599	0.0254956
Gm8251	249.314	3.31549	0.998649	3.44e-05	0.00252944
Mybl1	483.368	3.31089	1.20475	0.00020114	0.00933452
Panx1	1531.81	3.28706	0.860994	6.03e-06	0.00070872
Noxo1	36.7162	3.28468	2.04376	0.00169886	0.0366074
Ighv3.1	165.991	3.27203	1.6586	0.00101987	0.0266692
Pop1	136.644	3.26794	1.19255	0.00021285	0.00958212
Lgalsl	23.5033	3.25307	1.65637	0.00124988	0.0300691
Sgo1	248.817	3.18765	1.5722	0.00096192	0.0259496
Gm37593	78.3294	3.18364	1.72826	0.00141516	0.0326856
Dmwd	190.313	3.13331	1.76127	0.00142313	0.0327691
Gm47792	172.431	3.12967	1.79009	0.00149468	0.0338554
Gm39150	253.654	3.09267	1.36548	0.00066951	0.0209156
Lmntd2	168.86	3.08943	1.54522	0.00107942	0.0275555
Akr7a5	348.184	3.08633	1.18844	0.0003042	0.0119738
Zfp862.ps	129.634	3.08458	1.78921	0.00152772	0.0343359
Sulf2	33.2788	3.07551	1.47018	0.00104137	0.0271842
E2f7	105.6	3.07317	2.15102	0.00209538	0.0420642
Gm16845	149.733	3.0429	2.56061	0.00257394	0.0486203
Timd2	31.613	3.04277	1.5005	0.00121248	0.0297403
Gm43920	28.6451	3.03993	1.84246	0.002048	0.0412574
Igkv15.103	848.979	3.01374	0.468651	7.65e-12	1.15e-08
Polr3gl	124.529	2.99741	1.19046	0.00040071	0.0143988
Camk2a	57.335	2.99164	1.34333	0.00074824	0.0221328
Brca1	501.095	2.99159	1.5436	0.00122341	0.0298143
H2bc14	118.171	2.99126	0.857566	2.22e-05	0.00180787
Slc22a5	80.1932	2.99028	1.12764	0.00028886	0.0115209
Lta	356.356	2.9707	0.71911	1.8e-06	0.00028423
Eef1akmt4	195.805	2.97014	1.2783	0.00060267	0.0195296
Sema5a	168.366	2.96989	1.52885	0.00119627	0.0295356
Gm17477	268.71	2.96667	1.42186	0.00093926	0.0255382
Gm26664	115.207	2.94816	1.60281	0.00143179	0.0328678
Bub1	191.558	2.94675	1.30141	0.00069255	0.0212515
Pbk	138.898	2.93135	1.70373	0.00178956	0.037929
Gvin.ps1	38.0834	2.90786	1.41279	0.00111212	0.0282462
Rom1	87.8255	2.90546	1.76069	0.00194013	0.0397436
Tlcd2	58.1492	2.90188	1.30246	0.00079069	0.0229071
Acap3	496.796	2.90111	0.995079	0.00014354	0.007341
Gm4117	13.4339	2.8772	2.56918	0.00256311	0.0484766
Ccdc22	254.578	2.84864	0.75101	7.39e-06	0.00082273
Entrep3	508.698	2.81445	0.989402	0.00017778	0.00857758
Gm37914	77.1963	2.79873	1.24542	0.00079591	0.0230142
Haus4	241.11	2.78755	0.981079	0.0001793	0.00861326
Gsn	617.748	2.76618	0.782736	2.01e-05	0.00168634
Trim13	146.382	2.74558	1.2811	0.00098707	0.0262218
Plcxd1	169.332	2.72142	1.36821	0.00126205	0.0301689
Nudcd2	110.595	2.70341	0.986328	0.00024892	0.0104545
Pold2	430.142	2.67577	1.43153	0.00158506	0.0350486
Gpr34	2375.48	2.66935	0.355779	4.59e-15	1.15e-11
Trim6	195.639	2.66033	1.43848	0.00162516	0.0356261
Gm43863	32.5819	2.6595	1.75214	0.00268699	0.0499402
Thap4	264.44	2.64452	1.02623	0.00038305	0.0139118
X4930557K07Rik	55.3098	2.6355	1.58755	0.00231123	0.0448987
Uchl4	122.937	2.59653	0.928311	0.00022473	0.00999703
Tyw5	353.941	2.5894	0.872052	0.00013419	0.00700587
Gm37758	17.3279	2.58392	1.15499	0.0009849	0.0262107
Raph1	557.685	2.56553	1.17501	0.00097253	0.0259829
Ahcyl	144.834	2.56506	1.63483	0.0024866	0.0474474
Ncapd2	584.084	2.53134	0.609189	1.89e-06	0.0002935
Cdk1	200.695	2.51313	1.03364	0.00059404	0.0192916
Ccnb2	205.115	2.49747	0.929168	0.00031113	0.0121512
Ttc7b	555.5	2.49232	1.09289	0.0008357	0.0236641
Star	277.877	2.45898	1.32117	0.00180827	0.0381144
Wrap53	99.0889	2.45582	1.31145	0.00180792	0.0381144
Esrra	461.595	2.44982	0.949871	0.00044296	0.0154891
Toe1	137.56	2.43194	1.18341	0.00133652	0.0314491
Zfp777	137.323	2.42429	0.935718	0.00040863	0.0145942
Nupl2	149.388	2.41462	1.18149	0.00137638	0.0320062
Cdkl1	120.505	2.408	0.950015	0.00051395	0.0174047
Gm48604	109.078	2.38583	1.37108	0.00230002	0.0448556
Igha	39392.5	2.38464	0.537249	6.17e-07	0.00011589
Kifap3	143.103	2.37312	1.38785	0.00238011	0.0458811
Poc5	554.186	2.37273	0.628788	9.1e-06	0.00097693
Bub1b	432.141	2.35854	1.41814	0.00264297	0.0493551
Shb	103.043	2.3496	1.04517	0.001015	0.0266344
Gm15342	126.96	2.33006	1.00911	0.00087291	0.0244414
E130215H24Rik	113.515	2.32974	0.855105	0.00031015	0.0121444
Tmem199	601.861	2.32325	0.689211	4.12e-05	0.0028704
Haus7	164.736	2.29782	1.27785	0.00220863	0.0435242
Dhcr24	397.209	2.26271	0.929276	0.00066371	0.0208957
Fbxo8	508.699	2.23067	0.723055	0.00010593	0.00588846
Pradc1	259.191	2.19274	0.878387	0.00058482	0.0191398
Zfp451	3053.05	2.19248	0.790535	0.00028244	0.0112947
X4921524J17Rik	338.538	2.18183	0.749048	0.00019752	0.00925218
C230085N15Rik	277.812	2.18078	0.910063	0.00074777	0.0221328
Slc25a14	135.106	2.16735	1.01313	0.00133052	0.0313568
Yae1d1	1094.38	2.12778	1.07844	0.00184375	0.0386572
Kdm4a	1310.05	2.11467	0.857323	0.00066428	0.0208957
Tdo2	158.987	2.09758	1.06654	0.00186178	0.0387724
Rras	314.303	2.084	0.932063	0.00116121	0.0290515
Hes6	402.128	2.08236	0.792758	0.00045627	0.0158809
Gm15991	183.946	2.08121	0.767437	0.0003613	0.0133476
Rchy1	936.638	2.07913	0.487389	1.42e-06	0.00023698
Fdxacb1	444.912	2.06744	1.10774	0.00230699	0.0448743
Spout1	306.937	2.05795	1.08528	0.002203	0.0434703
Aspm	1591.71	2.03501	0.632323	8.18e-05	0.00484255
Prkar2a	1287.62	2.02364	0.683309	0.00018983	0.00898169
Aco1	552.013	2.01728	0.684979	0.00019287	0.00909089
Gm13408	91.5549	2.00711	0.867031	0.001046	0.0272233
Ckap5	1877.4	1.99655	0.574354	3.3e-05	0.00246631
Smagp	334.17	1.97909	0.824228	0.00086396	0.0242812
Tm7sf2	156.155	1.97589	0.777053	0.00060867	0.0196395
Acot9	559.396	1.97052	0.61475	8.88e-05	0.00515475
Naa38	552.929	1.93852	0.524291	1.55e-05	0.00139736
Vmn2r84	169.026	1.93228	0.841968	0.00112781	0.0284526
Deaf1	288.582	1.92498	0.971534	0.00214878	0.0428502
X2210016F16Rik	447.491	1.90949	0.564614	5.1e-05	0.0033041
Cdk9	2050.85	1.89469	0.46814	4.03e-06	0.0005175
Gm43330	400.396	1.88514	0.507888	1.54e-05	0.00139688
Anapc11	599.32	1.8846	0.582554	8.44e-05	0.00495639
Mrps30	641.79	1.88414	0.778614	0.00089609	0.0248049
Trub2	515.382	1.88284	0.86612	0.00150439	0.0339641
BC028528	494.2	1.8824	0.717945	0.000532	0.0178155
Stk26	718.571	1.85945	0.421706	8.35e-07	0.00014949
Rabif	1191.35	1.8585	0.405152	3.68e-07	7.45e-05
Hmgcs1	2564.54	1.85549	0.468074	5.29e-06	0.00064192
Smpd1	226.608	1.82544	0.94448	0.00253965	0.0482149
Ccdc124	434.633	1.79592	0.765474	0.00116995	0.0292059
Gm37760	504.121	1.75241	0.567184	0.00015058	0.0076029
X.280	723.321	1.72641	0.793842	0.00178408	0.0378889
Gadd45gip1	512.134	1.71926	0.672415	0.00073211	0.0218198
St7l	342.171	1.7169	0.498927	4.76e-05	0.00313796
Stx2	383.512	1.69571	0.798727	0.00200074	0.0405617
Gm8797	237.245	1.66827	0.610137	0.00047064	0.0162127
Camkk2	734.834	1.65664	0.780769	0.00207974	0.0418061
Anxa1	525.146	1.64414	0.685761	0.00114122	0.0287008
Sfmbt1	696.816	1.63588	0.74527	0.00184622	0.0386572
Kctd2	533.445	1.59747	0.763864	0.00236073	0.0456207
Ro60	211.141	1.59217	0.700702	0.0016254	0.0356261
Zfp72	100.867	1.56039	0.718381	0.00204425	0.0412574
Vdac3	1850.36	1.55667	0.424961	2.43e-05	0.00191168
Insig1	850.477	1.52138	0.668808	0.0017169	0.0369317
Ccr6	1213.68	1.51023	0.459344	9.58e-05	0.00545994
Batf3	200.428	1.50996	0.649552	0.00163446	0.0357725
Isca2	964.044	1.48954	0.636117	0.00154003	0.0345095
Med11	519.174	1.4716	0.579508	0.00097676	0.0260401
Psen2	736.257	1.43935	0.594323	0.00136981	0.0319325
Cpm	6991.18	1.43803	0.384473	2.09e-05	0.0017459
Nfam1	1430.35	1.43201	0.514345	0.00054123	0.0180844
Psmb6	769.014	1.42441	0.556804	0.00096219	0.0259496
Psma6	1700.14	1.39207	0.335206	4.07e-06	0.00051864
Gm12715	135.426	1.37327	0.457626	0.0002972	0.0118219
Ptpn7	1384.16	1.3492	0.533068	0.00115482	0.0289399
Idi1	1690.41	1.34859	0.536119	0.00114147	0.0287008
Glrx3	1092.42	1.34551	0.577072	0.00181599	0.0381891
Nasp	1395.96	1.34137	0.452389	0.00033308	0.012711
Ldlr	970.414	1.33632	0.538779	0.0013588	0.0318524
Ocel1	803.139	1.30261	0.540041	0.00166547	0.0361358
H2ax	867.264	1.27723	0.488137	0.00101956	0.0266692
Cycs	539.946	1.26604	0.548362	0.00228285	0.0447521
Parp3	2152.84	1.23794	0.444601	0.00066209	0.0208957
Dbi	1378.1	1.22892	0.40519	0.00032115	0.0124134
Amz1	644.254	1.15925	0.442337	0.00125413	0.0300791
Arid4a	3444.94	1.14821	0.297181	1.96e-05	0.0016766
Gm49207	556.944	1.09459	0.450291	0.00223964	0.0440199
Top1	2945.13	1.08582	0.249713	2.63e-06	0.00036918
Cd69	5749.96	1.04912	0.329622	0.00026591	0.0108943
Aup1	2109.77	1.0418	0.318124	0.00020112	0.00933452
Cotl1	2146.72	1.0336	0.320402	0.00024265	0.0103063
Ighd	26218.7	-1.09155	0.282246	1.982e-05	0.0016766
Ski	1935.68	-1.13702	0.432256	0.00121044	0.0297389
Hivep2	2528.97	-1.14705	0.296194	1.75495e-05	0.0015522
Gm20186	3638.17	-1.15453	0.473169	0.00192994	0.039643
Wasf2	5424.11	-1.20872	0.480399	0.00145021	0.0331893
Alkbh1	1818.88	-1.2116	0.405283	0.000374327	0.0136944
Cdk6	3187.78	-1.23584	0.507302	0.00169582	0.0366074
Use1	1170.47	-1.25224	0.40104	0.000230289	0.0100658
Chd1	8606.74	-1.30009	0.412317	0.000198263	0.00925802
Madd	3001.09	-1.31986	0.560297	0.00184853	0.0386571
Map2k5	393.052	-1.33616	0.6057	0.00252364	0.0480323
Rps6ka5	459.645	-1.36509	0.558153	0.0013875	0.0321952
Sell	17922.4	-1.36833	0.22559	1.77061e-10	1.56605e-07
Hmg20a	1168.27	-1.37112	0.508226	0.000708655	0.0214197
Tmem71	583.103	-1.40241	0.512192	0.000608675	0.0196396
Rubcnl	1145.58	-1.40549	0.27615	4.46765e-08	1.34351e-05
Cyfip1	3013.82	-1.41044	0.459284	0.000215709	0.00968178
Dpy30	589.314	-1.43119	0.608707	0.00153658	0.0344836
Rnf146	1017.31	-1.45179	0.676863	0.00242549	0.046399
Twsg1	2396.46	-1.4578	0.439774	9.28834e-05	0.00533052
Ppt1	1500.6	-1.47024	0.486124	0.000239092	0.010213
H2aj	1123.72	-1.47577	0.516473	0.000389082	0.0140631
Itgb1	5294.9	-1.48708	0.419033	3.88542e-05	0.00276878
Mcu	926.134	-1.49949	0.449909	8.35281e-05	0.00492521
Pim1	7123.77	-1.50882	0.430474	4.47314e-05	0.00298925
Umad1	218.749	-1.51314	0.616214	0.00111778	0.0282469
Kcnq1ot1	5682.54	-1.51386	0.706552	0.00229487	0.0448557
Akap7	144.455	-1.54487	0.636609	0.00120914	0.0297389
Mlh3	795.249	-1.56542	0.773671	0.00269406	0.049948
Clec2g	654.517	-1.57304	0.689881	0.0015684	0.0347823
X5430416N02Rik	596.365	-1.58256	0.648296	0.0010605	0.0273634
Lars	1321.5	-1.60268	0.359442	7.51237e-07	0.000136092
Mrpl47	206.036	-1.62543	0.736731	0.00176608	0.0377199
Gfpt1	1781	-1.63011	0.702472	0.00136571	0.0318863
Sorcs2	246.457	-1.64307	0.740647	0.00167043	0.0361389
Rundc1	512.419	-1.64773	0.754767	0.00179101	0.037929
Ptger4	560.448	-1.67513	0.714033	0.00122064	0.0298143
Gbp3	963.109	-1.68222	0.551589	0.000175721	0.00852302
Il5ra	2602.29	-1.6998	0.36836	3.61152e-07	7.44883e-05
Emb	966.101	-1.69995	0.676381	0.000813874	0.0233985
Gbp7	2225.65	-1.70685	0.484652	3.44863e-05	0.00252944
Mplkip	1146.28	-1.71044	0.516427	7.28099e-05	0.00443227
Gm41818	368.681	-1.72383	0.585053	0.000226968	0.0100306
Fam162a	268.724	-1.73027	0.759086	0.00134446	0.0315865
Nt5dc1	499.704	-1.73354	0.687997	0.000773003	0.0226497
Eif2b1	516.248	-1.7466	0.632132	0.000377501	0.0137769
C030015A19Rik	164.062	-1.7484	0.897115	0.00255148	0.0483175
Cnnm4	308.186	-1.7552	0.820504	0.00175155	0.0375075
Hypk	703.312	-1.78429	0.602351	0.00020622	0.00939713
Slc44a1	539.277	-1.79755	0.757252	0.00100294	0.0264566
Csf2rb	2501.21	-1.83144	0.651096	0.000319061	0.0123644
Ntng2	280.118	-1.86176	0.877204	0.00163743	0.0357855
Gm43499	128.554	-1.89181	0.961512	0.00219959	0.0434601
Ripk3	480.614	-1.93613	0.896926	0.00145323	0.0331944
Wdr73	513.404	-1.95218	0.624093	0.000110867	0.00608395
X2610037D02Rik	658.744	-2.01154	0.802118	0.000624953	0.0200379
Gm19337	478.303	-2.02312	0.870256	0.000943975	0.0255741
Tmem156	606.141	-2.03105	0.947813	0.00136302	0.031873
Cacna1e	6790.64	-2.03798	0.580218	2.78744e-05	0.00213836
Gm8369	2864.97	-2.04597	0.449295	3.89801e-07	7.71191e-05
Zfp760	625.224	-2.05989	0.526271	5.96538e-06	0.000706332
Lmo7	1574.48	-2.06523	0.849432	0.000698576	0.0213059
Timm8a1	184.432	-2.08082	1.19506	0.00269139	0.049948
Ighv1.84	51.1568	-2.09233	1.09471	0.00264566	0.0493551
Il7r	571.177	-2.09728	0.922665	0.00100567	0.0264822
Stambp	563.524	-2.09776	0.860908	0.000688142	0.0212462
Mier3	1258.92	-2.09881	0.502074	1.97132e-06	0.000302457
Dcp1b	648.862	-2.1082	1.13225	0.00216101	0.0429234
Cluh	937.077	-2.12513	0.811295	0.000431902	0.0152086
Nek4	512.252	-2.1391	1.13143	0.00200036	0.0405617
Gm34220	109.102	-2.1409	0.896104	0.000835353	0.0236641
Gm27201	36.1046	-2.15126	1.10312	0.00190986	0.0393918
Egr3	658.975	-2.15515	1.00509	0.00126169	0.0301689
Uqcc1	518.549	-2.15608	1.00372	0.00123639	0.0298881
Socs1	103.912	-2.20716	0.49964	6.97091e-07	0.000127823
Ccdc130	305.431	-2.21846	1.182	0.00197485	0.0402356
Zfp41	188.991	-2.22697	0.786713	0.000233241	0.0101359
Cbarp	253.035	-2.23775	1.26779	0.00229597	0.0448557
Wrnip1	550.377	-2.25076	0.806368	0.000252201	0.0105336
Pcnx4	180.758	-2.2528	1.06411	0.0012543	0.0300791
Zfp991	163.862	-2.27969	0.983718	0.000832226	0.0236641
Gt.ROSA.26Sor	525.85	-2.28659	0.716353	7.39599e-05	0.00446611
Katnb1	327.446	-2.29584	0.788148	0.000174605	0.00850464
Nav2	321.587	-2.30963	1.3831	0.00263705	0.0493167
X2010315B03Rik	819.888	-2.3228	0.825663	0.000229288	0.010065
Specc1	461.154	-2.32399	0.956119	0.000583763	0.0191398
Slc30a4	321.367	-2.32583	0.801159	0.000177987	0.00857758
Itfg2	436.124	-2.33229	1.00185	0.000757189	0.02228
Nup37	168.263	-2.3323	0.902806	0.000420337	0.0149061
Taf6l	127.508	-2.33431	0.876219	0.000344409	0.01298
Ythdc2	1727.81	-2.33991	0.788081	0.000143103	0.007341
Mxd4	2551.83	-2.34699	0.623084	9.30871e-06	0.000983178
Etohd2	624.032	-2.3563	1.25257	0.00176914	0.0377317
Ighm	84733.2	-2.36726	0.308895	1.3218e-15	4.96866e-12
Igkv6.20	158.973	-2.36916	0.845591	0.000236442	0.0101867
Ubash3b	637.241	-2.39457	0.756586	7.64291e-05	0.00459675
Ighv5.17	226.239	-2.42598	0.642346	9.16397e-06	0.000977231
X5730488B01Rik	125.821	-2.43945	1.11909	0.00100138	0.0264566
Igkv3.7	153.434	-2.46014	1.25694	0.00149821	0.0338753
Arrdc3	854.439	-2.479	0.472575	9.85124e-09	4.38923e-06
Gm47586	188.116	-2.49313	1.42539	0.00196666	0.040123
Litaf	682.083	-2.50047	0.90208	0.000232061	0.0101138
Pgpep1	830.564	-2.51845	1.71534	0.00263593	0.0493167
Gm44087	172.15	-2.51863	1.41449	0.00185367	0.0386572
Ephx1	450.686	-2.52254	0.958988	0.000344441	0.01298
Telo2	508.634	-2.53879	0.973328	0.000352474	0.0131183
Dtx1	868.071	-2.54602	0.829457	9.59453e-05	0.00545994
Zfp459	168.25	-2.55442	0.968883	0.000326604	0.0125596
Cd3g	138.199	-2.5591	1.61208	0.00240786	0.0462545
Ighv1.5	96.5352	-2.56333	1.23651	0.00122961	0.0298201
Irf6	85.8785	-2.57081	1.35688	0.00156035	0.0347334
Pstpip2	728.672	-2.57594	1.1144	0.000691409	0.0212515
Parvb	94.5333	-2.57597	1.19719	0.000972029	0.0259829
Dnajc16	550.313	-2.61055	0.646745	2.89457e-06	0.000399291
Bcl2l2	126.775	-2.63037	1.37215	0.00146678	0.033416
Ighv2.6	134.24	-2.67209	0.902724	0.000132194	0.00692569
Ncaph	705.503	-2.68258	1.72188	0.00223298	0.0439465
Trat1	126.01	-2.69216	1.27956	0.000918617	0.0251705
Smyd4	429.277	-2.70985	1.00881	0.000267576	0.0109328
Zfp560	425.437	-2.7303	1.27226	0.000897438	0.0248049
Ighv12.3	887.351	-2.75135	0.92197	0.000113192	0.00618893
Sft2d3	311.46	-2.76296	0.528501	9.93943e-09	4.38923e-06
Fam167a	421.712	-2.76423	1.01108	0.000229601	0.010065
Mirt1	729.336	-2.77224	0.89268	7.80969e-05	0.00465978
Usp20	152.165	-2.77878	1.53149	0.00155003	0.0346819
Gm32036	143.735	-2.78501	0.879597	6.81069e-05	0.00419695
Gcsh	312.724	-2.79596	1.08531	0.000343303	0.01298
Arhgef11	703.277	-2.80065	0.592387	1.19516e-07	2.99507e-05
Gpatch4	580.396	-2.83644	0.909222	7.38342e-05	0.00446611
Nacc2	379.305	-2.84369	1.27058	0.000718878	0.021532
Skap1	126.352	-2.84549	1.35914	0.00105248	0.0272846
Rasal1	214.527	-2.8468	1.52064	0.00137723	0.0320062
Brca2	613.977	-2.84691	0.719224	3.63186e-06	0.000474858
Edaradd	652.764	-2.84883	0.899143	6.48987e-05	0.00403721
Synpo	198.967	-2.8628	1.13475	0.000369987	0.0136018
Ighv5.16	70.0813	-2.86842	0.786264	1.27325e-05	0.00124316
Zc3h12c	368.658	-2.87295	1.18363	0.0004712	0.0162127
Gm48146	69.5674	-2.87394	1.02549	0.00019529	0.00917621
Rap2b	390.932	-2.87948	0.796228	1.38405e-05	0.00132551
Aldh4a1	134.334	-2.91133	1.1295	0.000342178	0.01298
Gm50210	47.7896	-2.91295	1.48853	0.00129333	0.0307211
Gm9968	196.284	-2.95116	1.17889	0.000384785	0.0139413
Pde2a	743.329	-2.96926	0.572227	1.09917e-08	4.56322e-06
Gm17096	87.8033	-2.98548	1.67159	0.0016104	0.0354681
Niban3	568.427	-3.00219	0.771214	4.53111e-06	0.000556592
Gm37588	118.261	-3.00259	1.96253	0.00190547	0.0393552
Gm38244	294.725	-3.00312	1.44228	0.000896357	0.0248049
St3gal5	52.1031	-3.0273	1.88839	0.00182098	0.0382406
Gm48210	143.372	-3.04622	1.58459	0.00122914	0.0298201
Gm50431	73.5037	-3.05731	1.76315	0.00166928	0.0361389
Gm19261	56.2759	-3.07271	1.20505	0.00041791	0.0148551
Gm44833	107.09	-3.07594	1.45775	0.000871755	0.0244414
Ccl5	860.421	-3.08939	0.863235	1.43607e-05	0.00135803
Gm42595	202.394	-3.09793	1.79017	0.00155385	0.0347158
Scap	1438.75	-3.14151	0.754994	1.44371e-06	0.000237459
Gm45606	218.267	-3.14192	1.5089	0.000875354	0.0244644
Camk2n1	222.288	-3.15563	1.11633	0.0001557	0.00780369
Phyhd1	307.166	-3.16449	1.20738	0.000271967	0.0110224
Gm49915	53.0067	-3.16685	1.01841	7.2621e-05	0.00443227
Xrcc3	199.765	-3.19978	1.45596	0.000672988	0.0209156
Zcchc3	68.3818	-3.20567	1.85977	0.00147963	0.0336069
D3Ertd751e	547.8	-3.20822	1.36782	0.000483768	0.0165693
Rbm47	459.832	-3.20938	0.981557	4.05716e-05	0.00285063
Thy1	428.999	-3.21184	1.1019	0.000119529	0.00647229
Mrm3	140.913	-3.21562	1.22754	0.000259135	0.0106458
Pigr	456.117	-3.21758	1.42974	0.000593585	0.0192916
Lysmd4	70.7835	-3.23226	1.17608	0.000203247	0.00937432
Il18bp	321.459	-3.25628	0.828186	3.62372e-06	0.000474858
Sema4a	114.204	-3.25785	1.40468	0.000520608	0.0175907
Zcwpw1	494.762	-3.27114	0.985026	3.39957e-05	0.00252944
Zfp330	1240.73	-3.27883	0.757426	6.51381e-07	0.000120916
Igf1r	423.094	-3.28726	1.42099	0.000507092	0.0172114
Tifa	178.576	-3.28747	1.10564	0.000100533	0.00566149
Gm2447	80.6027	-3.29845	1.52833	0.000778542	0.0226732
Chd5	43.7019	-3.31868	1.78997	0.0012645	0.0301793
X4833422M21Rik	41.2089	-3.32792	1.89943	0.00185236	0.0386572
Ighv5.2	72.6333	-3.34263	1.16869	0.000151662	0.00762673
Cacnb1	71.5389	-3.3531	1.76481	0.00106861	0.0274656
Ighv6.6	75.5632	-3.35807	1.26758	0.000269377	0.0109766
Gm37101	63.7349	-3.37979	1.52664	0.000653479	0.0207294
Nudt6	305.953	-3.39556	0.63762	5.1821e-09	2.59727e-06
Rap1gap	191.577	-3.39666	1.22018	0.000162341	0.00805599
Ighv1.63	44.1001	-3.44354	1.533	0.000676867	0.0209843
Prkcq	101.501	-3.46004	1.43699	0.000422959	0.0149638
Gch1	251.033	-3.48115	0.799919	6.11688e-07	0.000115893
Il2rb	401.779	-3.50411	0.874237	2.55379e-06	0.000369177
X2810405F17Rik	123.664	-3.50836	1.21029	0.000129892	0.00685283
Hilpda	215.756	-3.51166	1.01344	1.96674e-05	0.0016766
Cep44	480.962	-3.54263	1.24251	0.000127998	0.00680061
Maged1	76.976	-3.54586	1.80787	0.000846793	0.0238881
Gfod1	221.46	-3.56186	1.32487	0.000223437	0.00996915
Bphl	126.282	-3.56479	1.39754	0.000275696	0.0110838
Cd5	173.033	-3.57877	1.2671	0.000143192	0.007341
Cd9	225.286	-3.59916	0.899504	2.4314e-06	0.000358417
Als2	710.054	-3.60301	0.56959	1.46348e-11	1.83374e-08
Tspan18	66.3201	-3.61038	1.83206	0.00090451	0.0248633
Gm47588	10.3267	-3.65762	1.56029	0.00118389	0.0293261
X4930562F07Rik	154.834	-3.66343	1.76558	0.000687661	0.0212462
B230354K17Rik	292.848	-3.66378	1.34088	0.000172433	0.00844529
Gm14167	74.6637	-3.67103	1.48725	0.00035939	0.0133098
Gm56663	287.745	-3.68009	0.940026	3.61615e-06	0.000474858
Ctla2a	121.338	-3.74105	1.71425	0.000579377	0.0190624
Txk	90.4138	-3.77396	1.17241	4.54671e-05	0.00302497
Dnase1l3	2665.89	-3.78309	0.634684	1.1969e-10	1.12479e-07
Gm5817	83.93	-3.79424	1.90162	0.000840836	0.0237647
Afmid	384.852	-3.81787	1.05707	1.07134e-05	0.00108111
Prpf40b	145.321	-3.83363	1.45358	0.000209792	0.0095013
Gm26930	104.771	-3.85824	1.29881	8.78914e-05	0.00514216
Agbl1	49.5627	-3.86543	1.74659	0.000643289	0.0204926
Scarna2	131.323	-3.88275	1.40093	0.000147935	0.00754016
Pou2af2	333.821	-3.88748	0.862237	2.68414e-07	5.84908e-05
Gm57470	113.938	-3.88968	1.55916	0.000324201	0.0124992
Mif.ps6	24.6882	-3.91033	1.48171	0.000235646	0.0101815
Myb	710.149	-3.91714	0.679859	3.91727e-10	3.27223e-07
Klrd1	59.3544	-3.92643	1.66135	0.000498208	0.0169865
Trbc1	313.642	-3.95723	1.06128	6.65831e-06	0.000763471
Gstm1	92.2966	-3.97721	1.23092	4.12348e-05	0.0028704
Igsf9b	27.9387	-4.01969	1.55143	0.000256877	0.0106402
Trbc2	344.244	-4.05509	0.849319	7.61588e-08	2.20216e-05
Ifi207	131.52	-4.08259	1.43271	0.000110723	0.00608395
Bcs1l	84.0083	-4.09659	0.905364	3.7155e-07	7.44883e-05
Grk3	69.4032	-4.14107	1.43215	0.000159392	0.00793583
Asah2	206.094	-4.15608	1.74022	0.000358244	0.0133001
Cd59a	193.844	-4.17433	1.35204	5.32993e-05	0.00338147
Echdc3	34.2109	-4.19089	1.56381	0.000189947	0.00898169
A630023P12Rik	80.7625	-4.22595	1.2655	2.81533e-05	0.0021488
Kcnrg	165.302	-4.29059	1.19959	1.13778e-05	0.00113296
Gm2682	335.332	-4.29265	1.38873	5.15398e-05	0.00332124
Adm	109.469	-4.29437	1.02641	1.10728e-06	0.000191368
X2410018L13Rik	39.8245	-4.32819	1.56484	0.000140394	0.00727919
Actn1	434.85	-4.33202	0.977362	3.71464e-07	7.44883e-05
Il2ra	260.234	-4.34668	0.955918	2.24445e-07	5.03695e-05
Cd8a	92.464	-4.38497	1.559	0.000128952	0.0068272
Zkscan5	283.701	-4.39526	1.1032	2.3815e-06	0.000354536
Tktl1	40.7244	-4.40219	1.5148	9.62279e-05	0.00545994
Purg	37.6454	-4.41697	1.22961	1.33711e-05	0.00128877
Sox4	91.6976	-4.41938	1.26411	1.5264e-05	0.00139688
Igkv14.126	188.676	-4.43415	0.717936	3.13741e-11	3.62877e-08
Mr1	139.498	-4.44786	1.09765	1.76901e-06	0.000282966
Gm42940	46.3062	-4.46858	1.40525	4.43018e-05	0.00298709
Ikzf2	150.835	-4.51056	1.45886	5.27568e-05	0.00336123
Cish	159.004	-4.52633	1.2673	1.0317e-05	0.00106893
Gm43421	91.0395	-4.54189	1.44115	4.30902e-05	0.00297204
A930007A09Rik	166.894	-4.58487	1.10643	1.25627e-06	0.000212238
Htr2b	36.0068	-4.62365	1.44231	4.0457e-05	0.00285063
Gm16014	85.3669	-4.62986	0.975571	9.51144e-08	2.64841e-05
Gprin3	117.696	-4.63227	1.23838	6.19262e-06	0.0007218
X6720482G16Rik	77.2019	-4.63382	1.65453	0.000119666	0.00647229
A530088E08Rik	211.355	-4.66936	1.16407	2.05786e-06	0.000312546
Gm43445	103.202	-4.72042	1.35637	1.46147e-05	0.00137342
Gm20616	87.7773	-4.72493	1.24014	4.55313e-06	0.000556592
Csrp2	24.9123	-4.74607	1.97526	0.000550918	0.0183672
Gm37485	97.091	-4.76682	1.72287	0.000130597	0.00686591
Ackr3	23.6807	-4.84325	1.68079	0.00010613	0.00588846
Rxra	33.2005	-4.86106	1.50333	3.82975e-05	0.0027421
Zfp354c	130.143	-4.87029	1.07479	2.41252e-07	5.33452e-05
Gm43080	90.2876	-4.91831	1.57365	4.40978e-05	0.00298709
Cd96	82.0134	-4.92101	1.69718	9.10603e-05	0.00524591
Gata3	53.3072	-4.98991	1.54775	3.82967e-05	0.0027421
Fnbp1l	21.0831	-4.99257	1.69684	0.000149528	0.00759563
Themis	168.76	-5.00372	1.52591	2.63298e-05	0.0020407
A830082N09Rik	91.6653	-5.01672	1.47662	1.81961e-05	0.00158149
Adamtsl4	112.951	-5.04235	1.43699	1.28882e-05	0.00125024
Afp	69.4716	-5.06415	1.51825	2.30586e-05	0.00183444
Zcchc14	73.7205	-5.0747	1.66134	4.33936e-05	0.0029793
St8sia1	29.7327	-5.09502	1.75241	0.000127197	0.00678201
Ighv1.2	98.4303	-5.11066	1.56263	2.74989e-05	0.00212038
Cyp11a1	62.7793	-5.11136	1.47544	1.54109e-05	0.00139688
Smim5	17.7771	-5.15718	1.8674	0.000204405	0.00937589
Gm36486	276.669	-5.15855	0.70385	1.34139e-14	2.88131e-11
Fzd6	141.415	-5.17771	1.05462	3.67242e-08	1.15039e-05
Ptpn14	426.827	-5.2125	0.969827	2.90382e-09	1.74647e-06
Uggt2	41.011	-5.29501	1.47546	8.10068e-06	0.000881838
X3425401B19Rik	110.855	-5.32802	1.4032	4.43348e-06	0.000550925
Rag1	150.149	-5.37811	1.22447	3.71037e-07	7.44883e-05
Mab21l2	39.2007	-5.39928	1.58447	3.13696e-05	0.00235837
Atp6v1c2	119.661	-5.42788	1.15851	1.05448e-07	2.80303e-05
Npr2	68.2405	-5.43275	1.85083	5.72145e-05	0.00359035
Gm26704	43.6694	-5.43576	1.67969	4.00451e-05	0.00284018
Scn4a	369.339	-5.44249	0.699134	3.52487e-16	1.76667e-12
Ankrd39	332.065	-5.45437	0.913916	1.08524e-10	1.08785e-07
Il1rl1	60.6149	-5.4886	1.64091	2.19695e-05	0.0018051
Ighv11.2	677.12	-5.4931	0.570557	3.04963e-23	4.58542e-19
Smpd3	52.8118	-5.498	1.45967	6.6622e-06	0.000763471
Ccl22	259.72	-5.51419	1.18705	1.09658e-07	2.80303e-05
Vsig10l	161.383	-5.52281	1.51875	7.12482e-06	0.000799469
F830208F22Rik	89.1382	-5.55356	1.61968	1.53124e-05	0.00139688
Gm6297	400.867	-5.68825	0.761985	3.8461e-15	1.1511e-11
Gm15713	73.5944	-5.71585	1.16324	3.91039e-08	1.19993e-05
Cma1	484.675	-5.76972	1.39469	9.77002e-07	0.000172826
Nxnl1	30.2686	-5.78747	1.85247	5.73081e-05	0.00359035
Tmem151b	237.869	-5.89137	1.05569	9.39159e-10	6.72438e-07
Glt28d2	20.9426	-5.8949	1.65917	2.51767e-05	0.00197165
Wipf3	97.9963	-5.92428	1.27953	1.32873e-07	3.22239e-05
Kcnmb3	37.2036	-5.94552	1.84646	4.45608e-05	0.00298925
Loxl1	45.3661	-6.02076	1.73926	1.70213e-05	0.0015234
Gm29017	53.2021	-6.04056	1.50546	2.3251e-06	0.000349603
Gm37844	56.1402	-6.04548	1.0823	1.2942e-09	8.46069e-07
Trim40	32.167	-6.06288	1.43184	1.08993e-06	0.00019056
Cplx2	137.75	-6.07701	0.924799	2.48215e-12	4.14685e-09
Gm57410	92.6602	-6.26092	1.34052	1.09988e-07	2.80303e-05
Nkg7	249.333	-6.35869	1.11682	4.84162e-10	3.63993e-07
Gm57387	27.7969	-6.4281	1.65159	6.70246e-06	0.000763471
Cd7	34.5419	-6.43065	1.77752	2.29979e-05	0.00183444
Mrc1	44.5471	-6.50942	1.78184	1.17796e-05	0.00116525
Ikzf4	54.3607	-6.95715	1.53413	3.21419e-07	6.90407e-05
Plxnd1	126.749	-7.56225	1.6131	1.64036e-07	3.85382e-05
